# Supplementary material for: Bumped kinase inhibitor 1369 is effective against Cystoisospora suis in vivo and in vitro
Source: Int J Parasitol Drugs Drug Resist. 2019 Apr 2;10:9–19. doi: 10.1016/j.ijpddr.2019.03.004 (PMC6453670; doi:10.1016/j.ijpddr.2019.03.004)
Supplement: Data Profile [file mmc2.xml]

<?xml version="1.0" encoding="UTF-8" standalone="no"?><data:data><datasets><author>aruna.shrestha@vetmeduni.ac.at</author><type>0</type><dataset><value>1</value><reason>No data was used for the research described in the article</reason><comments/></dataset></datasets></data:data>
